# Supplementary material for: Type 1 diabetes mellitus in children: Patient reported outcomes
Source: PLoS One. 2025 May 5;20(5):e0322882. doi: 10.1371/journal.pone.0322882 (PMC12052175; doi:10.1371/journal.pone.0322882)
Supplement: S2 File — (XLSX) [file pone.0322882.s007.xlsx]

## Sheet: Sheet1
ID	Age	Age_categories	Gender	Weight	Height	BMI	education_2	Finance_2	Residence	History	degree_history	diagnosis_age	Diabetes_Duration	HbA1c	HbA1c_categories	Blood_glucose_level	Accompanying_diseases	Different_meds	Number_DKA	DKAcategories	DKA causes	Number_hypoglycemia	Number_hospital_admission	Number_of_absent	Number_ER_visit	Symptom_Hunger	Symptom_sweating	Symptom_Palpitation	Symptom_shaking	Symptom_dizziness	Symptom_worrying	Symptom_Irritability	Symptom_blurred_vision	Symptom_headache	Symptom_cold_blueness	Symptom_convulsion	Symptom_foot_pain	Symptom_calm	Symptom_confusion	Syptom_tiredness	Symptom_unconscious	Treatment_hypoglycemia	Q1	Q2	Q3	Q4	Q5	Q6	Q7
1	14	more than 12 years old	Female	50	150	22.2	priamry education	over 500 JD	Village	Don't have history	No family history	12	1.5	9.5	>=7-uncontrolled	66	Don't have any	No other medications	1	Yes	insulin insufficiency or missing	12	1	30	1	No	No	Yes	Yes	Yes	Yes	No	No	No	No	No	No	No	No	No	No	sweets	Almost never	Sometimes	Almost never	Almost never	Almost never	Almost never	Almost never
2	13	more than 12 years old	Female	60	154	25.3	priamry education	under 500 JD	Village	Don't have history	No family history	12	1	13	>=7-uncontrolled	230	Don't have any	No other medications	0	No		30	2	38	1	Yes	Yes	Yes	Yes	Yes	Yes	No	No	No	No	No	No	No	No	No	No	Eat 15 g of sugar	Almost never	Almost never	Almost never	Almost always	Almost always	Almost always	Sometimes
3	13	more than 12 years old	Female	53	162	20.2	priamry education	under 500 JD	City	Have a history	2nd degree	10	3	10.5	>=7-uncontrolled	397	Don't have any	No other medications	0	No		0	0	0	0	Yes	Yes	Yes	Yes	Yes	No	Yes	No	Yes	No	No	No	No	No	No	No	sweets	Almost never	Almost never	Almost never	Sometimes	Almost never	Almost never	Almost never
4	11	less than 12 years old	Female	32	142	15.9	priamry education	under 500 JD	City	Don't have history	No family history	4	7	11	>=7-uncontrolled	151	Don't have any	No other medications	1	Yes	insulin insufficiency or missing	10	1	4	1	Yes	No	Yes	No	Yes	Yes	Yes	No	No	No	No	No	No	No	No	No	others (juice,..)	Almost never	Almost never	Almost never	Almost always	Almost never	Almost never	Almost never
5	13	more than 12 years old	Female	60	158	24	priamry education	over 500 JD	City	Don't have history	No family history	9	4	7	>=7-uncontrolled	94	Don't have any	No other medications	0	No		5	0	0	0	No	Yes	No	Yes	Yes	No	No	No	No	No	No	No	No	No	Yes	No	sweets	Most of the time	Sometimes	Sometimes	Almost never	Almost never	Almost always	Almost never
7	14	more than 12 years old	Female	56	160	21.9	priamry education	over 500 JD	Village	Don't have history	No family history	10	4	11	>=7-uncontrolled	138	Don't have any	No other medications	0	No		15	0	0	0	No	Yes	No	Yes	Yes	Yes	No	No	No	No	No	No	No	No	No	No	others (juice,..)	Almost never	Most of the time	Almost always	Almost always	Almost always	Almost always	Half of the time
8	4	less than 12 years old	Female	20	108	17.1	university and higher education	under 500 JD	City	Have a history	2nd degree	3	1	10.7	>=7-uncontrolled	101	Have another disease	No other medications	0	No		15	0	0	0	Yes	Yes	No	Yes	Yes	No	Yes	No	No	No	No	No	No	No	No	No	others (juice,..)	Almost always	Most of the time	Almost always	Almost always	Most of the time	Almost always	Sometimes
9	13	more than 12 years old	Female	59	152	25.5	university and higher education	under 500 JD	City	Have a history	2nd degree	9	4	9	>=7-uncontrolled	283	Don't have any	No other medications	3	Yes	insulin insufficiency or missing	0	3	7	3	Yes	Yes	Yes	No	Yes	No	No	No	No	No	No	No	No	No	No	No	sweets	Almost always	Almost always	Almost never	Almost always	Almost always	Almost always	Sometimes
10	12	more than 12 years old	Female	45	145	21.4	priamry education	over 500 JD	Village	Have a history	1st degree	9	3	10	>=7-uncontrolled	355	Have another disease	No other medications	0	No		3	0	14	10	Yes	No	No	Yes	Yes	No	No	No	No	No	No	No	No	No	No	No	others (juice,..)	Almost never	Almost never	Almost never	Almost always	Almost always	Almost never	Half of the time
12	14	more than 12 years old	Female	45	152	19.5	priamry education	under 500 JD	City	Have a history	2nd degree	8	6	14	>=7-uncontrolled	225	Have another disease	Use other medications	1	Yes	insulin insufficiency or missing	2	1	25	1	Yes	No	Yes	No	Yes	No	No	No	No	No	No	No	No	No	No	No	others (juice,..)	Sometimes	Almost never	Sometimes	Half of the time	Almost always	Almost always	Half of the time
16	10	less than 12 years old	Female	31	130	18.3	priamry education	under 500 JD	City	Have a history	2nd degree	3	7	8.9	>=7-uncontrolled	123	Don't have any	No other medications	0	No		2	0	2	0	No	Yes	Yes	No	Yes	No	No	No	No	No	No	No	No	No	No	No	sweets	Half of time	Almost never	Almost always	Half of the time	Almost always	Most of the time	Almost always
17	16	more than 12 years old	Female	83	171	28.4	priamry education	under 500 JD	City	Have a history	1st degree	15	1	14	>=7-uncontrolled	75	Have another disease	Use other medications	0	No		1	0	0	4	No	No	No	No	No	No	No	No	No	No	No	No	No	No	No	No	others (juice,..)	Almost never	Almost never	Almost never	Almost always	Almost never	Almost never	Almost never
18	7	less than 12 years old	Female	20	119	14.1	university and higher education	over 500 JD	City	Have a history	2nd degree	6	1	9	>=7-uncontrolled	180	Don't have any	No other medications	0	No		30	0	0	0	No	No	No	Yes	No	No	No	No	No	No	No	No	No	No	No	No	others (juice,..)	Almost never	Almost never	Almost never	Almost always	Almost always	Almost always	Almost always
19	13	more than 12 years old	Female	54	158	21.6	priamry education	over 500 JD	City	Have a history	2nd degree	2	11	11	>=7-uncontrolled	154	Have another disease	No other medications	1	Yes	infection	3	1	14	1	No	No	No	Yes	Yes	No	No	No	No	No	No	No	No	No	No	No	others (juice,..)	Almost always	Almost always	Almost always	Almost always	Almost always	Almost always	Almost never
20	17	more than 12 years old	Female	50	147	23.1	priamry education	under 500 JD	City	Don't have history	No family history	16	0.9	13.5	>=7-uncontrolled	225	Have another disease	Use other medications	2	Yes	insulin insufficiency or missing	5	2	30	2	No	No	No	Yes	Yes	No	No	No	No	No	No	No	No	No	No	No	sweets	Half of time	Almost never	Almost always	Almost never	Half of the time	Almost never	Almost never
21	11	less than 12 years old	Female	34	138	17.9	priamry education	under 500 JD	City	Don't have history	No family history	9	2	9.5	>=7-uncontrolled	63	Don't have any	No other medications	0	No		10	0	5	2	No	No	No	No	Yes	No	No	No	Yes	No	No	No	No	No	No	No	others (juice,..)	Almost always	Almost never	Almost never	Almost always	Almost always	Almost always	Sometimes
25	9	less than 12 years old	Female	33	140	16.8	university and higher education	under 500 JD	City	Don't have history	No family history	8	1	7	>=7-uncontrolled	120	Don't have any	No other medications	0	No		2	0	0	1	Yes	No	No	Yes	No	No	Yes	No	No	No	No	No	No	No	No	No	others (juice,..)	Almost always	Almost always	Almost always	Almost always	Almost always	Almost always	Almost never
26	14	more than 12 years old	Female	45	145	21.4	priamry education	over 500 JD	City	Don't have history	No family history	9	5	9	>=7-uncontrolled	232	Don't have any	No other medications	0	No		0	0	0	0	No	No	Yes	No	Yes	No	No	No	No	No	No	No	No	No	No	No	others (juice,..)	Sometimes	Almost never	Almost never	Most of the time	Half of the time	Almost always	Almost never
29	13	more than 12 years old	Female	60	152	26	university and higher education	under 500 JD	City	Don't have history	No family history	10	3	5.3	<7-controlled	160	Don't have any	No other medications	0	No		1	0	0	0	Yes	No	Yes	No	Yes	No	No	Yes	No	No	No	No	No	No	No	No	others (juice,..)	Almost never	Almost never	Almost never	Almost never	Almost always	Almost never	Half of the time
30	14	more than 12 years old	Female	37	142	18.3	priamry education	under 500 JD	City	Have a history	2nd degree	10	4	9.6	>=7-uncontrolled	49	Have another disease	Use other medications	2	Yes	unknown	5	2	20	0	No	Yes	No	No	Yes	No	No	No	No	No	No	No	No	No	No	No	others (juice,..)	Almost always	Almost never	Almost never	Almost always	Almost always	Almost always	Half of the time
32	14	more than 12 years old	Female	52	157	21.1	university and higher education	over 500 JD	Village	Have a history	2nd degree	13	1	6.8	<7-controlled	131	Don't have any	No other medications	0	No		6	0	7	0	No	No	No	Yes	Yes	No	No	No	No	No	No	No	No	No	No	No	others (juice,..)	Almost never	Almost never	Almost never	Almost always	Almost always	Almost always	Almost always
33	16	more than 12 years old	Female	54	154	22.8	priamry education	under 500 JD	City	Have a history	2nd degree	9	7	10.8	>=7-uncontrolled	300	Have another disease	No other medications	0	No		5	0	0	0	No	No	Yes	No	Yes	No	No	No	No	No	No	No	No	No	No	No	others (juice,..)	Almost always	Almost always	Almost never	Almost never	Sometimes	Almost never	Almost never
34	13	more than 12 years old	Female	62	150	27.6	priamry education	under 500 JD	City	Have a history	1st degree	8	5	10	>=7-uncontrolled	78	Don't have any	No other medications	0	No		2	1	10	0	No	Yes	No	Yes	No	No	No	No	No	No	No	No	No	No	No	No	sweets	Almost always	Almost never	Almost never	Almost always	Almost always	Most of the time	Almost never
37	12	more than 12 years old	Female	38	130	22.5	priamry education	under 500 JD	Village	Don't have history	No family history	11	1	12	>=7-uncontrolled	350	Don't have any	No other medications	0	No		3	0	0	0	Yes	Yes	No	No	No	No	No	No	No	No	No	No	No	No	No	No	sweets	Almost never	Almost never	Almost never	Almost always	Almost always	Almost always	Almost never
38	11	less than 12 years old	Female	45	152	19.5	university and higher education	over 500 JD	City	Don't have history	No family history	9	1.5	6.3	<7-controlled	120	Don't have any	No other medications	1	Yes	unknown	1	1	7	1	No	No	No	Yes	No	No	No	No	Yes	No	No	No	No	No	No	No	others (juice,..)	Half of time	Almost never	Almost never	Almost always	Almost always	Almost always	Almost always
39	11	less than 12 years old	Female	37	150	16.4	university and higher education	under 500 JD	Village	Don't have history	No family history	7	4	12.7	>=7-uncontrolled	150	Don't have any	No other medications	1	Yes	unknown	0	1	4	6	No	No	No	Yes	Yes	No	No	No	No	No	No	No	No	No	No	No	others (juice,..)	Almost never	Almost never	Almost never	Almost always	Almost never	Almost never	Almost never
40	12	more than 12 years old	Female	41	153	17.5	priamry education	under 500 JD	City	Don't have history	No family history	11	1	8.9	>=7-uncontrolled	260	Don't have any	No other medications	0	No		20	0	10	0	No	No	No	Yes	No	No	No	No	No	No	No	No	No	No	No	No	others (juice,..)	Almost always	Almost always	Almost always	Almost always	Almost always	Almost always	Half of the time
46	12	more than 12 years old	Female	37	155	15.4	priamry education	over 500 JD	Village	Have a history	1st degree	11	1	9.5	>=7-uncontrolled	130	Don't have any	No other medications	0	No		0	1	20	4	No	No	No	No	No	No	No	No	No	No	No	No	No	No	No	No	others (juice,..)	Sometimes	Almost never	Almost never	Almost always	Almost always	Almost always	Almost never
47	13	more than 12 years old	Female	63	155	26.2	priamry education	under 500 JD	City	Have a history	2nd degree	12	1	6.5	<7-controlled	95	Don't have any	No other medications	0	No		15	0	0	0	No	No	No	Yes	Yes	No	No	No	No	No	No	No	No	No	No	No	others (juice,..)	Almost always	Almost never	Almost never	Almost always	Almost always	Almost never	Half of the time
48	11	less than 12 years old	Female	56	152	24.2	priamry education	under 500 JD	City	Have a history	1st degree	8	3	11.9	>=7-uncontrolled	357	Have another disease	Use other medications	0	No		4	1	5	0	No	No	No	Yes	No	No	No	No	No	No	No	No	No	No	No	No	others (juice,..)	Almost never	Almost never	Almost never	Half of the time	Almost never	Almost never	Almost never
50	8	less than 12 years old	Female	28	130	16.6	priamry education	under 500 JD	City	Have a history	2nd degree	7	0.5	6.2	<7-controlled	82	Don't have any	No other medications	0	No		8	1	10	2	No	No	No	Yes	No	No	No	No	No	No	No	No	No	No	No	No	others (juice,..)	Almost always	Almost always	Almost always	Almost always	Most of the time	Almost always	Most of the time
51	10	less than 12 years old	Female	38	143	18.6	priamry education	under 500 JD	City	Have a history	1st degree	5	5	5.5	<7-controlled	125	Don't have any	No other medications	0	No		0	0	0	0	No	No	No	No	Yes	No	No	No	No	No	No	No	No	No	No	No	sweets	Almost never	Almost never	Almost never	Almost never	Sometimes	Almost never	Almost never
55	7	less than 12 years old	Female	20	119	14.1	university and higher education	over 500 JD	Village	Don't have history	No family history	2	5	6.9	<7-controlled	130	Have another disease	Use other medications	0	No		15	0	0	0	No	Yes	No	Yes	No	No	No	No	No	No	No	Yes	No	No	Yes	No	others (juice,..)	Half of time	Almost always	Almost always	Almost always	Almost always	Almost always	Half of the time
56	13	more than 12 years old	Female	58	155	24.1	priamry education	over 500 JD	City	Have a history	2nd degree	9	4	7.8	>=7-uncontrolled	134	Don't have any	No other medications	0	No		20	0	0	0	No	No	No	No	Yes	No	No	No	No	No	No	No	No	No	No	No	others (juice,..)	Almost never	Almost never	Almost never	Almost always	Almost always	Half of the time	Half of the time
60	10	less than 12 years old	Female	24	120	16.7	priamry education	over 500 JD	Village	Have a history	1st degree	10	0.5	11	>=7-uncontrolled	180	Don't have any	No other medications	1	Yes	unknown	5	1	0	1	No	No	No	No	Yes	No	No	No	No	No	No	No	No	No	Yes	No	others (juice,..)	Almost never	Almost never	Almost never	Almost always	Almost always	Sometimes	Almost never
62	13	more than 12 years old	Female	52	151	22.8	priamry education	under 500 JD	City	Don't have history	No family history	11	2.5	5.9	<7-controlled	350	Don't have any	No other medications	0	No		60	0	0	0	No	Yes	No	No	No	No	No	No	No	No	No	No	No	No	No	No	others (juice,..)	Half of time	Half of the time	Half of the time'	Almost always	Half of the time	Almost never	Almost never
67	2	less than 12 years old	Female	11	83	16	university and higher education	over 500 JD	Village	Don't have history	No family history	1	0.5	6.6	<7-controlled	150	Don't have any	No other medications	0	No		5	1	0	0	No	Yes	No	Yes	No	No	No	No	No	No	No	No	No	No	No	No	others (juice,..)	Almost never	Almost never	Almost never	Almost always	Most of the time	Almost always	Half of the time
68	10	less than 12 years old	Female	43	150	19.1	priamry education	under 500 JD	City	Don't have history	No family history	10	0.5	13.3	>=7-uncontrolled	200	Have another disease	No other medications	1	Yes	insulin insufficiency or missing	12	1	7	1	No	Yes	No	No	Yes	No	No	No	No	No	No	No	No	No	No	No	others (juice,..)	Almost never	Almost never	Almost never	Almost always	Almost never	Almost never	Almost never
69	4	less than 12 years old	Female	15	120	10.4	university and higher education	under 500 JD	City	Have a history	1st degree	3	1.5	6	<7-controlled	112	Don't have any	No other medications	0	No		70	1	0	0	No	No	No	No	Yes	No	No	No	No	No	No	No	No	No	No	No	others (juice,..)	Most of the time	Almost never	Sometimes	Almost always	Almost always	Half of the time	Almost never
71	17	more than 12 years old	Female	51	159	20.2	priamry education	over 500 JD	City	Have a history	1st degree	16	1	12	>=7-uncontrolled	150	Have another disease	Use other medications	0	No		20	0	0	0	No	Yes	No	No	Yes	No	No	No	No	No	No	No	No	No	No	No	others (juice,..)	Almost never	Almost never	Almost never	Almost never	Sometimes	Almost never	Almost never
75	13	more than 12 years old	Female	50	160	19.5	university and higher education	over 500 JD	Village	Have a history	2nd degree	3	10.5	10.5	>=7-uncontrolled	300	Don't have any	No other medications	1	Yes	unknown	12	3	2	6	No	Yes	No	Yes	No	No	No	No	No	No	No	No	No	No	No	No	others (juice,..)	Almost never	Almost never	Almost never	Almost never	Almost never	Almost never	Almost never
78	9	less than 12 years old	Female	25	138	13.1	university and higher education	over 500 JD	City	Don't have history	No family history	7	2	5.5	<7-controlled	143	Don't have any	No other medications	0	No		32	0	0	5	No	No	No	No	Yes	No	No	No	No	No	No	No	No	No	No	No	sweets	Almost never	Almost never	Almost never	Almost always	Almost always	Almost never	Half of the time
79	11	less than 12 years old	Female	30	135	16.5	university and higher education	over 500 JD	Village	Don't have history	No family history	7	5	9.8	>=7-uncontrolled	160	Don't have any	No other medications	1	Yes	insulin insufficiency or missing	16	1	7	1	Yes	No	No	Yes	Yes	No	No	No	No	No	No	No	No	No	No	No	others (juice,..)	Almost never	Almost never	Almost never	Half of the time	Almost always	Almost never	Almost always
80	14	more than 12 years old	Female	51	156	21	university and higher education	over 500 JD	City	Don't have history	No family history	10	4	7.7	>=7-uncontrolled	160	Don't have any	No other medications	0	No		6	0	0	0	No	No	No	No	Yes	No	No	No	No	No	No	No	No	No	No	No	others (juice,..)	Almost never	Almost never	Almost never	Almost never	Almost always	Almost never	Almost never
81	6	less than 12 years old	Female	18	120	12.5	university and higher education	over 500 JD	City	Have a history	2nd degree	5	1	9.8	>=7-uncontrolled	300	Don't have any	No other medications	0	No		70	0	0	0	No	No	No	Yes	No	No	No	No	No	No	No	No	No	No	No	No	others (juice,..)	Almost never	Almost never	Almost never	Almost always	Almost always	Half of the time	Half of the time
82	11	less than 12 years old	Female	30	128	18.3	priamry education	under 500 JD	City	Have a history	2nd degree	8	3	7	>=7-uncontrolled	83	Don't have any	No other medications	0	No		6	0	0	0	No	No	No	No	Yes	No	No	No	No	No	Yes	No	No	No	No	No	others (juice,..)	Almost never	Almost never	Almost never	Almost never	Almost always	Almost never	Almost never
83	8	less than 12 years old	Female	32	137	17	university and higher education	over 500 JD	City	Have a history	2nd degree	8	0.9	12	>=7-uncontrolled	100	Don't have any	No other medications	1	Yes	infection	12	2	14	1	No	No	Yes	No	Yes	No	No	No	No	No	No	No	No	No	No	No	others (juice,..)	Half of time	Half of the time	Half of the time'	Half of the time	Almost always	Half of the time	Almost never
86	13	more than 12 years old	Female	46	143	22.5	priamry education	under 500 JD	City	Don't have history	No family history	12	1.5	6.8	<7-controlled	100	Don't have any	No other medications	1	Yes	infection	180	1	14	1	No	No	No	Yes	No	No	No	No	No	No	No	No	No	No	No	No	others (juice,..)	Almost never	Almost never	Almost never	Almost never	Almost never	Almost never	Almost never
87	14	more than 12 years old	Female	54	155	22.5	priamry education	over 500 JD	Village	Don't have history	No family history	6	8	10	>=7-uncontrolled	270	Don't have any	No other medications	0	No		48	0	0	0	No	No	No	No	Yes	No	No	No	No	No	No	No	No	No	No	No	others (juice,..)	Almost never	Almost never	Almost never	Almost always	Almost never	Almost never	Almost never
90	8	less than 12 years old	Female	25	134	13.9	university and higher education	over 500 JD	City	Have a history	2nd degree	7	1	5.2	<7-controlled	110	Don't have any	No other medications	1	Yes	infection	39	1	10	1	Yes	No	No	No	No	No	No	No	Yes	No	No	No	No	No	No	No	others (juice,..)	Almost always	Almost always	Almost always	Almost always	Almost always	Almost always	Half of the time
92	6	less than 12 years old	Female	29	120	20.1	priamry education	under 500 JD	City	Have a history	2nd degree	6	0.5	5.1	<7-controlled	111	Don't have any	No other medications	1	Yes	diagnosis	4	1	10	1	No	No	No	Yes	Yes	No	No	No	Yes	No	No	No	No	No	No	No	others (juice,..)	Almost never	Almost never	Almost never	Almost always	Almost never	Almost never	Almost never
96	14	more than 12 years old	Female	45	146	21.1	university and higher education	over 500 JD	City	Don't have history	No family history	2	12	9	>=7-uncontrolled	140	Don't have any	No other medications	0	No		72	0	5	0	No	Yes	No	Yes	Yes	No	No	No	No	No	No	No	No	No	No	No	others (juice,..)	Almost never	Almost never	Almost never	Almost never	Almost always	Almost never	Almost never
99	13	more than 12 years old	Female	39	155	16.2	university and higher education	over 500 JD	Village	Have a history	2nd degree	12	1	11	>=7-uncontrolled	85	Have another disease	No other medications	1	Yes	infection	65	1	1	2	No	Yes	No	Yes	No	No	No	No	No	No	No	No	No	No	No	No	others (juice,..)	Almost never	Almost never	Almost never	Almost always	Almost always	Almost never	Almost never
100	12	more than 12 years old	Female	38	135	20.9	priamry education	under 500 JD	Village	Don't have history	No family history	7	5	12	>=7-uncontrolled	236	Don't have any	No other medications	0	No		3	0	2	0	Yes	No	No	No	Yes	No	No	No	No	No	No	No	No	No	No	No	sweets	Almost never	Almost never	Almost never	Half of the time	Sometimes	Almost never	Almost never
103	10	less than 12 years old	Female	32	142	15.9	priamry education	over 500 JD	City	Have a history	2nd degree	10	0.4	11	>=7-uncontrolled	63	Have another disease	Use other medications	1	Yes	diagnosis	12	1	0	1	Yes	No	No	Yes	No	No	No	Yes	No	No	No	No	No	No	No	No	others (juice,..)	Almost never	Almost never	Almost never	Almost always	Almost always	Almost always	Sometimes
108	8	less than 12 years old	Female	17	116	12.6	priamry education	over 500 JD	City	Don't have history	No family history	5	2.5	9.5	>=7-uncontrolled	150	Don't have any	No other medications	0	No		96	0	0	0	No	No	No	No	No	No	No	No	No	No	No	No	Yes	No	No	No	sweets	Almost never	Almost always	Almost always	Almost always	Almost always	Almost never	Almost never
110	14	more than 12 years old	Female	35	155	14.6	university and higher education	over 500 JD	City	Have a history	2nd degree	10	4	5.5	<7-controlled	90	Don't have any	No other medications	0	No		56	0	0	0	No	No	No	Yes	Yes	No	No	No	No	No	No	No	No	No	No	No	others (juice,..)	Almost never	Almost always	Almost always	Almost always	Almost always	Almost never	Sometimes
111	10	less than 12 years old	Female	28	130	16.6	university and higher education	over 500 JD	City	Have a history	2nd degree	5	5	6.8	<7-controlled	288	Don't have any	No other medications	0	No		52	0	0	0	No	No	No	Yes	No	No	No	No	No	No	No	No	No	No	No	No	others (juice,..)	Almost never	Almost always	Almost always	Almost always	Almost always	Almost never	Sometimes
115	14	more than 12 years old	Female	57	153	24.3	priamry education	over 500 JD	City	Have a history	2nd degree	13	1	8.5	>=7-uncontrolled	114	Don't have any	No other medications	0	No		6	0	10	0	No	No	No	Yes	Yes	No	No	No	No	No	No	No	No	No	No	No	others (juice,..)	Almost never	Almost never	Almost never	Almost always	Almost always	Half of the time	Almost never
116	11	less than 12 years old	Female	37	130	21.9	priamry education	over 500 JD	City	Have a history	2nd degree	8	3	7.4	>=7-uncontrolled	73	Don't have any	No other medications	1	Yes	insulin insufficiency or missing	6	1	10	2	Yes	No	No	No	No	No	No	No	No	No	No	No	No	No	Yes	No	others (juice,..)	Almost never	Almost never	Almost never	Almost always	Almost never	Almost never	Almost never
119	14	more than 12 years old	Female	59	153	25.2	priamry education	over 500 JD	Village	Have a history	2nd degree	12	2	7.3	>=7-uncontrolled	125	Don't have any	No other medications	0	No		24	0	0	0	Yes	No	No	Yes	No	No	No	No	No	No	No	No	No	No	No	No	others (juice,..)	Almost never	Almost never	Almost never	Almost always	Almost always	Sometimes	Almost never
120	7	less than 12 years old	Female	31	144	14.9	university and higher education	over 500 JD	City	Have a history	2nd degree	7	0.5	7	>=7-uncontrolled	106	Don't have any	No other medications	0	No		48	1	0	1	No	No	No	No	No	No	No	No	No	No	No	Yes	No	No	No	No	others (juice,..)	Almost never	Almost always	Almost always	Almost always	Almost always	Almost always	Almost never
121	6	less than 12 years old	Female	21	110	17.4	university and higher education	over 500 JD	City	Have a history	2nd degree	5	0.5	6.6	<7-controlled	131	Don't have any	No other medications	1	Yes	diagnosis	12	1	1	0	Yes	No	No	No	No	No	No	No	No	No	No	No	No	No	No	No	others (juice,..)	Almost never	Almost never	Almost never	Almost always	Almost always	Sometimes	Almost never
122	12	more than 12 years old	Female	30	155	12.5	university and higher education	over 500 JD	Village	Don't have history	No family history	7	5	9	>=7-uncontrolled	224	Don't have any	No other medications	0	No		12	0	0	0	No	No	No	No	Yes	No	No	No	No	No	No	No	No	No	No	No	others (juice,..)	Almost never	Almost never	Almost never	Almost always	Almost always	Sometimes	Sometimes
125	11	less than 12 years old	Female	47	150	20.9	university and higher education	over 500 JD	City	Have a history	2nd degree	4	8	9.5	>=7-uncontrolled	312	Don't have any	No other medications	0	No		6	0	0	0	No	No	No	No	Yes	No	No	No	Yes	No	No	No	No	No	No	No	others (juice,..)	Almost never	Almost never	Almost never	Almost never	Almost always	Almost never	Almost never
130	14	more than 12 years old	Female	52	160	20.3	priamry education	over 500 JD	City	Have a history	2nd degree	11	3	10	>=7-uncontrolled	154	Don't have any	No other medications	0	No		56	0	0	0	Yes	No	No	No	No	No	No	No	No	No	No	No	No	No	Yes	No	others (juice,..)	Almost never	Almost never	Almost never	Half of the time	Almost always	Almost never	Almost never
132	13	more than 12 years old	Female	28	125	17.9	priamry education	under 500 JD	City	Don't have history	No family history	12	1	7	>=7-uncontrolled	205	Have another disease	Use other medications	0	No		72	0	1	1	No	Yes	No	Yes	No	No	No	No	No	No	No	No	No	No	No	No	sweets	Almost never	Almost never	Almost never	Half of the time	Most of the time	Almost never	Almost never
133	9	less than 12 years old	Female	37	139	19.2	university and higher education	over 500 JD	Village	Don't have history	No family history	5	3.5	10	>=7-uncontrolled	153	Don't have any	No other medications	0	No		24	0	0	0	Yes	No	No	Yes	Yes	No	No	No	No	No	No	No	No	No	Yes	No	others (juice,..)	Almost never	Almost never	Almost never	Almost always	Almost always	Half of the time	Almost never
134	7	less than 12 years old	Female	23	122	15.5	priamry education	under 500 JD	Village	Don't have history	No family history	6	0.5	10	>=7-uncontrolled	220	Don't have any	Use other medications	1	Yes	diagnosis	12	2	0	1	Yes	No	No	No	No	No	No	No	No	No	No	No	No	No	No	No	sweets	Almost never	Almost never	Almost never	Most of the time	Almost always	Almost never	Almost never
140	10	less than 12 years old	Female	33	138	17.3	priamry education	over 500 JD	City	Don't have history	No family history	3	7	8	>=7-uncontrolled	200	Don't have any	No other medications	0	No		48	1	0	0	No	No	No	Yes	Yes	No	No	No	No	No	No	No	No	No	No	No	others (juice,..)	Almost always	Almost always	Almost always	Almost always	Almost always	Almost always	Sometimes
142	10	less than 12 years old	Female	31	129	18.6	priamry education	under 500 JD	City	Don't have history	No family history	10	0.4	11	>=7-uncontrolled	98	Don't have any	No other medications	0	No		0	1	14	0	Yes	No	No	No	No	No	No	No	No	No	No	No	No	No	No	No	sweets	Almost never	Almost never	Almost never	Almost always	Almost always	Sometimes	Sometimes
145	11	less than 12 years old	Female	34	137	18.1	university and higher education	over 500 JD	City	Have a history	2nd degree	9	2	9	>=7-uncontrolled	340	Don't have any	No other medications	0	No		12	0	3	0	No	No	Yes	No	Yes	No	Yes	No	No	No	No	No	No	No	Yes	No	others (juice,..)	Almost never	Almost never	Almost never	Sometimes	Almost always	Almost never	Almost never
146	11	less than 12 years old	Female	39	136	21.1	priamry education	under 500 JD	Village	Have a history	1st degree	4	7	10	>=7-uncontrolled	100	Don't have any	No other medications	1	Yes	insulin insufficiency or missing	35	1	0	0	No	No	No	Yes	No	No	No	No	No	No	No	No	No	No	No	Yes	others (juice,..)	Almost never	Almost never	Almost never	Sometimes	Half of the time	Almost never	Almost never
148	10	less than 12 years old	Female	30	135	16.5	university and higher education	over 500 JD	Village	Have a history	1st degree	5	5	11.6	>=7-uncontrolled	125	Don't have any	No other medications	1	Yes	infection	6	1	5	1	No	No	No	No	Yes	No	No	No	No	No	No	No	No	No	Yes	No	others (juice,..)	Almost never	Almost never	Almost never	Almost always	Almost always	Almost never	Sometimes
149	8	less than 12 years old	Female	26	128	15.9	university and higher education	over 500 JD	Village	Have a history	1st degree	5	3	11.5	>=7-uncontrolled	110	Don't have any	No other medications	1	Yes	infection	18	1	0	0	No	Yes	No	No	No	No	No	No	No	No	No	No	No	No	Yes	No	others (juice,..)	Almost never	Almost never	Almost never	Almost always	Almost always	Almost never	Sometimes
6	14	more than 12 years old	Male	45	156	18.5	university and higher education	over 500 JD	City	Don't have history	No family history	3	11	6.5	<7-controlled	190	Don't have any	No other medications	0	No		20	1	0	1	Yes	Yes	No	Yes	Yes	No	No	No	No	No	No	No	No	No	No	No	others (juice,..)	Almost never	Almost never	Almost never	Almost always	Almost never	Almost never	Almost never
11	12	more than 12 years old	Male	47	165	17.3	university and higher education	over 500 JD	Village	Have a history	2nd degree	5	7	13	>=7-uncontrolled	68	Don't have any	No other medications	0	No		30	0	0	0	No	Yes	No	No	Yes	No	No	No	No	No	No	No	No	No	No	No	others (juice,..)	Almost always	Almost never	Almost never	Almost always	Almost always	Sometimes	Almost never
13	11	less than 12 years old	Male	31	141	15.6	university and higher education	over 500 JD	Village	Have a history	1st degree	4	6.5	7.1	>=7-uncontrolled	51	Don't have any	No other medications	0	No		20	0	0	0	No	No	No	No	Yes	No	No	No	Yes	No	No	No	No	No	No	No	sweets	Almost always	Almost never	Almost never	Almost always	Sometimes	Almost never	Almost never
14	14	more than 12 years old	Male	65	170	22.5	priamry education	under 500 JD	City	Have a history	2nd degree	10	4	9	>=7-uncontrolled	123	Don't have any	No other medications	0	No		1	0	4	0	No	No	No	Yes	Yes	No	Yes	No	No	No	No	No	No	No	No	No	sweets	Almost always	Almost never	Almost never	Most of the time	Almost never	Half of the time	Almost never
15	7	less than 12 years old	Male	20	121	13.7	priamry education	under 500 JD	City	Have a history	1st degree	3	4	9	>=7-uncontrolled	140	Don't have any	No other medications	0	No		0	0	3	0	No	No	No	No	Yes	No	No	No	No	No	No	No	No	No	No	No	others (juice,..)	Almost never	Almost never	Almost never	Half of the time	Almost never	Almost always	Almost never
22	8	less than 12 years old	Male	30	131	17.5	university and higher education	over 500 JD	City	Have a history	1st degree	7	0.6	5.2	<7-controlled	121	Don't have any	No other medications	0	No		6	0	1	0	No	No	No	No	Yes	No	No	No	No	No	No	No	No	No	No	No	others (juice,..)	Almost always	Almost always	Almost always	Almost always	Most of the time	Almost always	Almost always
23	6	less than 12 years old	Male	25	119	17.7	university and higher education	over 500 JD	City	Have a history	1st degree	5	0.7	5.3	<7-controlled	115	Don't have any	No other medications	0	No		5	0	1	0	No	No	No	No	No	No	No	No	No	No	No	No	No	No	No	No	others (juice,..)	Almost always	Almost always	Almost always	Almost always	Most of the time	Almost always	Almost always
24	5	less than 12 years old	Male	20	120	13.9	priamry education	under 500 JD	City	Don't have history	No family history	4	0.9	7.2	>=7-uncontrolled	330	Don't have any	No other medications	0	No		6	0	1	0	Yes	No	No	No	No	No	Yes	No	No	No	No	No	No	No	No	No	others (juice,..)	Almost never	Almost never	Almost never	Almost never	Almost never	Almost never	Almost never
27	8	less than 12 years old	Male	23	130	13.6	priamry education	under 500 JD	Village	Have a history	2nd degree	8	0.5	8	>=7-uncontrolled	150	Don't have any	No other medications	1	Yes	diagnosis	20	1	1	0	No	No	No	Yes	No	No	No	No	No	No	No	No	No	No	Yes	No	sweets	Almost never	Almost never	Almost never	Almost always	Half of the time	Almost never	Half of the time
28	9	less than 12 years old	Male	34	131	19.8	priamry education	over 500 JD	City	Don't have history	No family history	8	1	6.8	<7-controlled	140	Don't have any	No other medications	0	No		4	0	2	0	Yes	No	No	Yes	Yes	No	No	No	No	No	No	No	No	No	No	No	others (juice,..)	Almost never	Half of the time	Sometimes	Almost always	Almost always	Sometimes	Sometimes
31	5	less than 12 years old	Male	20	112	15.5	priamry education	over 500 JD	Village	Have a history	1st degree	5	0.4	7.8	>=7-uncontrolled	280	Don't have any	No other medications	0	No		6	1	0	0	No	No	No	No	Yes	No	No	No	No	yes	No	No	No	No	No	No	others (juice,..)	Almost never	Almost never	Almost never	Almost always	Almost always	Almost always	Half of the time
35	3	less than 12 years old	Male	15	95	16.6	university and higher education	over 500 JD	City	Don't have history	No family history	2	0.8	6.5	<7-controlled	80	Don't have any	No other medications	1	Yes	unknown	10	1	0	0	Yes	No	No	No	No	No	No	No	No	No	No	No	No	No	No	No	others (juice,..)	Sometimes	Almost always	Almost always	Almost always	Almost always	Almost never	Sometimes
36	10	less than 12 years old	Male	30	138	15.8	university and higher education	under 500 JD	Village	Don't have history	No family history	9	0.5	9.8	>=7-uncontrolled	179	Don't have any	No other medications	1	Yes	diagnosis	10	2	2	2	Yes	Yes	Yes	Yes	Yes	No	No	No	No	No	No	No	No	No	No	No	others (juice,..)	Almost always	Almost always	Half of the time'	Almost always	Almost always	Almost always	Almost never
41	3	less than 12 years old	Male	15	96	16.3	priamry education	over 500 JD	City	Don't have history	No family history	2	0.5	8.3	>=7-uncontrolled	188	Don't have any	No other medications	1	Yes	diagnosis	10	1	0	10	No	No	No	No	No	No	No	No	No	yes	No	No	No	No	No	No	others (juice,..)	Almost always	Almost always	Almost always	Almost always	Almost always	Almost always	Sometimes
42	10	less than 12 years old	Male	38	134	21.2	priamry education	under 500 JD	City	Have a history	2nd degree	6	4	7	>=7-uncontrolled	175	Don't have any	No other medications	0	No		15	0	0	0	No	No	No	No	No	No	No	No	Yes	No	No	No	No	No	No	No	sweets	Almost always	Almost never	Almost always	Almost always	Almost always	Almost never	Sometimes
43	11	less than 12 years old	Male	54	154	22.8	priamry education	under 500 JD	City	Don't have history	No family history	11	0.5	8	>=7-uncontrolled	102	Don't have any	No other medications	0	No		15	1	4	1	No	No	No	Yes	Yes	No	No	No	No	No	No	No	No	No	Yes	No	others (juice,..)	Almost never	Almost never	Almost never	Almost always	Almost always	Half of the time	Sometimes
44	17	more than 12 years old	Male	50	150	22.2	university and higher education	over 500 JD	Village	Have a history	2nd degree	12	3	7.5	>=7-uncontrolled	130	Don't have any	No other medications	0	No		6	0	6	0	No	Yes	No	No	Yes	No	No	No	No	No	No	No	No	No	No	No	others (juice,..)	Almost always	Most of the time	Sometimes	Sometimes	Almost never	Almost never	Almost never
45	15	more than 12 years old	Male	50	160	19.5	priamry education	under 500 JD	City	Have a history	1st degree	12	3	12	>=7-uncontrolled	400	Don't have any	No other medications	1	Yes	unknown	15	1	10	1	No	No	No	Yes	Yes	No	No	No	No	No	No	No	No	No	No	No	sweets	Almost never	Almost never	Almost never	Almost never	Almost never	Almost never	Almost never
49	8	less than 12 years old	Male	28	130	16.6	university and higher education	under 500 JD	Village	Have a history	1st degree	2	6.6	7	>=7-uncontrolled	115	Don't have any	No other medications	1	Yes	infection	25	1	10	0	No	No	No	No	No	No	No	No	No	No	No	No	No	No	No	No	others (juice,..)	Almost never	Almost never	Almost never	Almost never	Half of the time	Almost never	Almost never
52	8	less than 12 years old	Male	28	130	16.6	university and higher education	under 500 JD	Village	Have a history	1st degree	2	6.6	7	>=7-uncontrolled	100	Don't have any	No other medications	1	Yes	infection	25	1	10	0	No	No	No	No	No	No	No	No	No	No	No	No	No	No	No	No	others (juice,..)	Almost never	Almost never	Almost never	Almost never	Half of the time	Almost never	Almost never
53	13	more than 12 years old	Male	28	144	13.5	priamry education	under 500 JD	Village	Have a history	2nd degree	12	0.5	6.4	<7-controlled	80	Have another disease	Use other medications	1	Yes	diagnosis	4	1	30	1	Yes	No	No	Yes	No	No	No	Yes	No	No	No	No	No	No	Yes	No	others (juice,..)	Almost never	Almost never	Almost never	Almost never	Almost never	Half of the time	Almost never
54	6	less than 12 years old	Male	25	123	16.5	university and higher education	over 500 JD	Village	Have a history	2nd degree	1	5	6.5	<7-controlled	130	Don't have any	No other medications	0	No		20	0	0	0	Yes	No	No	Yes	Yes	No	No	No	No	No	No	No	No	No	No	No	others (juice,..)	Half of time	Half of the time	Half of the time'	Almost always	Half of the time	Almost never	Half of the time
57	11	less than 12 years old	Male	35	140	17.9	university and higher education	under 500 JD	Village	Have a history	1st degree	4	7	9.3	>=7-uncontrolled	110	Don't have any	No other medications	0	No		10	0	10	0	Yes	No	No	Yes	Yes	No	No	No	No	No	No	No	No	No	No	No	others (juice,..)	Almost never	Almost never	Almost never	Almost never	Half of the time	Almost never	Almost never
58	17	more than 12 years old	Male	64	174	21.1	priamry education	under 500 JD	City	Have a history	1st degree	16	1	5.5	<7-controlled	130	Don't have any	No other medications	0	No		2	0	0	0	No	Yes	No	No	Yes	No	No	No	Yes	No	No	No	No	No	No	Yes	sweets	Almost never	Almost never	Almost never	Almost never	Almost never	Almost never	Almost never
59	12	more than 12 years old	Male	45	142	22.1	university and higher education	over 500 JD	City	Don't have history	No family history	12	0.5	5.8	<7-controlled	109	Don't have any	No other medications	1	Yes	diagnosis	18	1	10	1	No	No	No	Yes	Yes	No	No	No	No	No	No	No	No	No	No	No	others (juice,..)	Half of time	Almost always	Almost always	Almost always	Almost always	Almost always	Sometimes
61	9	less than 12 years old	Male	25	119	17.7	priamry education	over 500 JD	City	Don't have history	No family history	3	5.5	11.4	>=7-uncontrolled	140	Don't have any	No other medications	1	Yes	infection	96	1	5	1	No	No	No	No	Yes	No	No	No	No	No	No	No	No	No	No	No	others (juice,..)	Almost never	Almost never	Almost never	Most of the time	Almost always	Almost never	Half of the time
63	11	less than 12 years old	Male	55	150	24.4	priamry education	over 500 JD	Village	Have a history	1st degree	7	4	11	>=7-uncontrolled	100	Don't have any	No other medications	0	No		60	0	5	0	No	Yes	Yes	Yes	No	No	Yes	No	No	No	No	No	No	No	No	No	others (juice,..)	Almost always	Almost always	Half of the time'	Almost always	Almost always	Half of the time	Half of the time
64	2	less than 12 years old	Male	14	115	10.6	university and higher education	over 500 JD	Village	Have a history	2nd degree	1	1.5	6.7	<7-controlled	153	Don't have any	No other medications	0	No		6	0	0	0	No	No	No	No	Yes	No	Yes	No	No	No	No	No	No	No	No	No	others (juice,..)	Almost never	Almost always	Almost always	Almost always	Almost never	Almost never	Almost never
65	7	less than 12 years old	Male	25	120	17.4	priamry education	under 500 JD	City	Don't have history	No family history	7	0.5	10	>=7-uncontrolled	100	Don't have any	No other medications	1	Yes	unknown	15	1	0	1	No	No	No	No	No	No	No	No	No	No	No	No	No	No	No	No	sweets	Almost never	Almost never	Almost never	Almost always	Half of the time	Almost never	Almost never
66	8	less than 12 years old	Male	22	127	13.6	priamry education	over 500 JD	City	Have a history	1st degree	7	0.5	10	>=7-uncontrolled	101	Don't have any	No other medications	0	No		16	0	0	0	No	No	Yes	Yes	No	No	No	No	No	No	No	No	No	No	No	No	others (juice,..)	Almost always	Almost never	Almost always	Almost always	Almost always	Almost never	Half of the time
70	8	less than 12 years old	Male	27	130	16	university and higher education	under 500 JD	City	Have a history	1st degree	7	1	7.5	>=7-uncontrolled	76	Don't have any	No other medications	0	No		72	0	20	6	Yes	No	No	No	Yes	No	Yes	No	No	No	No	No	No	No	No	No	others (juice,..)	Almost never	Almost never	Sometimes	Almost always	Almost always	Half of the time	Almost never
72	10	less than 12 years old	Male	30	135	16.5	priamry education	under 500 JD	Village	Have a history	1st degree	7	3.5	10.5	>=7-uncontrolled	146	Don't have any	No other medications	0	No		96	0	20	0	No	Yes	No	Yes	No	No	No	No	No	No	No	No	No	No	No	No	sweets	Almost never	Almost never	Almost never	Almost never	Almost never	Almost never	Almost never
73	12	more than 12 years old	Male	34	135	18.7	priamry education	under 500 JD	City	Don't have history	No family history	5	7	13	>=7-uncontrolled	180	Don't have any	No other medications	0	No		2	0	0	0	No	Yes	No	No	No	No	No	Yes	No	No	No	No	No	No	No	No	others (juice,..)	Almost never	Almost always	Almost always	Half of the time	Almost always	Almost never	Sometimes
74	11	less than 12 years old	Male	38	150	16.9	priamry education	under 500 JD	City	Have a history	1st degree	10	1.2	5.9	<7-controlled	278	Don't have any	No other medications	0	No		96	0	0	0	No	No	No	No	Yes	No	No	No	No	No	No	No	No	No	No	No	others (juice,..)	Almost never	Sometimes	Sometimes	Half of the time	Almost always	Almost always	Half of the time
76	8	less than 12 years old	Male	30	125	19.2	priamry education	under 500 JD	City	Have a history	1st degree	2	6	7	>=7-uncontrolled	87	Don't have any	No other medications	0	No		72	0	10	3	No	No	No	No	Yes	No	No	No	No	No	Yes	No	No	No	No	No	others (juice,..)	Almost never	Almost never	Almost never	Almost never	Half of the time	Almost never	Almost never
77	13	more than 12 years old	Male	42	158	16.8	priamry education	under 500 JD	City	Don't have history	No family history	7	6	11.3	>=7-uncontrolled	123	Don't have any	No other medications	0	No		24	0	0	0	Yes	No	No	No	No	No	No	No	No	No	No	No	No	No	No	No	others (juice,..)	Almost never	Sometimes	Almost never	Almost never	Sometimes	Almost never	Almost never
84	13	more than 12 years old	Male	61	171	20.9	university and higher education	over 500 JD	City	Have a history	1st degree	9	4	8.9	>=7-uncontrolled	200	Have another disease	No other medications	0	No		72	0	7	0	Yes	No	No	No	Yes	No	No	No	No	No	No	No	No	No	No	No	others (juice,..)	Half of time	Half of the time	Half of the time'	Sometimes	Almost always	Almost never	Almost never
85	11	less than 12 years old	Male	38	150	16.9	priamry education	over 500 JD	City	Have a history	1st degree	10	2	6.9	<7-controlled	150	Don't have any	No other medications	0	No		24	0	0	0	No	No	No	No	Yes	No	No	No	No	No	No	No	No	No	No	No	others (juice,..)	Almost never	Almost never	Half of the time'	Sometimes	Almost always	Sometimes	Sometimes
88	12	more than 12 years old	Male	66	165	24.2	priamry education	over 500 JD	City	Have a history	2nd degree	11	1	5.6	<7-controlled	250	Don't have any	No other medications	0	No		12	0	30	0	No	No	No	Yes	No	No	No	No	No	No	No	No	No	No	No	No	sweets	Sometimes	Half of the time	Almost never	Almost always	Almost always	Sometimes	Sometimes
89	11	less than 12 years old	Male	48	143	23.5	priamry education	over 500 JD	City	Don't have history	No family history	10	1	10.6	>=7-uncontrolled	119	Don't have any	No other medications	0	No		8	0	0	1	No	No	No	Yes	Yes	No	No	No	No	No	No	Yes	No	No	No	No	sweets	Almost never	Almost always	Almost always	Almost always	Almost always	Almost never	Half of the time
91	13	more than 12 years old	Male	44	165	16.2	priamry education	over 500 JD	City	Have a history	2nd degree	11	2.5	9	>=7-uncontrolled	98	Don't have any	No other medications	0	No		12	0	0	0	Yes	No	No	No	Yes	No	No	No	No	No	No	No	No	No	No	No	sweets	Almost always	Almost always	Almost always	Almost always	Almost always	Almost always	Sometimes
93	10	less than 12 years old	Male	23	110	19	university and higher education	over 500 JD	City	Have a history	1st degree	4	6	9.5	>=7-uncontrolled	250	Don't have any	No other medications	0	No		6	0	0	0	No	No	No	No	Yes	No	No	No	No	No	No	No	No	No	No	No	others (juice,..)	Almost never	Half of the time	Half of the time'	Almost always	Almost never	Almost never	Almost never
94	11	less than 12 years old	Male	27	120	18.8	university and higher education	over 500 JD	City	Have a history	1st degree	4	7.5	9.3	>=7-uncontrolled	250	Don't have any	No other medications	0	No		6	0	0	0	No	No	No	No	Yes	No	No	No	No	No	No	No	No	No	No	No	others (juice,..)	Almost never	Almost always	Sometimes	Almost always	Almost never	Almost never	Almost never
95	5	less than 12 years old	Male	24	105	21.8	priamry education	over 500 JD	City	Have a history	1st degree	4	0.5	8	>=7-uncontrolled	227	Don't have any	No other medications	0	No		2	1	0	0	No	No	No	No	No	No	No	No	No	yes	No	No	No	No	No	No	others (juice,..)	Almost never	Almost never	Almost never	Almost always	Almost always	Sometimes	Almost never
97	13	more than 12 years old	Male	57	150	25.3	university and higher education	over 500 JD	City	Don't have history	No family history	12	0.7	6.8	<7-controlled	140	Don't have any	No other medications	0	No		24	0	0	0	No	No	No	No	No	No	No	No	No	yes	No	No	No	No	No	No	sweets	Almost always	Almost never	Almost never	Almost always	Almost never	Almost never	Almost never
98	7	less than 12 years old	Male	24	120	16.7	university and higher education	over 500 JD	City	Don't have history	No family history	6	1	7.9	>=7-uncontrolled	85	Don't have any	No other medications	0	No		6	0	0	0	Yes	No	No	No	No	No	No	No	No	No	No	No	No	No	No	No	others (juice,..)	Almost always	Almost always	Almost always	Almost always	Almost always	Sometimes	Sometimes
101	11	less than 12 years old	Male	30	135	16.5	priamry education	under 500 JD	City	Have a history	2nd degree	6	6	13	>=7-uncontrolled	400	Don't have any	No other medications	0	No		12	0	0	0	No	No	No	No	Yes	No	No	No	No	No	No	No	No	No	No	No	sweets	Almost never	Almost never	Almost never	Almost always	Almost never	Almost never	Almost never
102	6	less than 12 years old	Male	22	115	16.6	priamry education	under 500 JD	Village	Don't have history	No family history	2	4	8.8	>=7-uncontrolled	180	Don't have any	No other medications	0	No		48	1	1	0	Yes	No	No	No	No	No	No	No	No	No	No	No	No	No	No	No	others (juice,..)	Almost never	Almost never	Almost never	Almost always	Almost never	Almost never	Almost never
104	10	less than 12 years old	Male	40	141	20.1	priamry education	under 500 JD	Village	Have a history	2nd degree	7	3	8.9	>=7-uncontrolled	136	Don't have any	No other medications	0	No		90	0	0	1	No	No	No	No	Yes	No	No	No	No	No	No	No	No	No	No	No	others (juice,..)	Almost never	Almost never	Half of the time'	Almost always	Almost always	Half of the time	Half of the time
105	13	more than 12 years old	Male	45	140	23	priamry education	over 500 JD	City	Don't have history	No family history	1	11	8.5	>=7-uncontrolled	170	Have another disease	Use other medications	0	No		0	1	3	1	No	No	No	No	No	No	No	No	No	No	Yes	No	No	No	No	No	others (juice,..)	Almost never	Almost never	Almost never	Almost never	Almost never	Almost never	Almost never
106	11	less than 12 years old	Male	40	142	19.8	priamry education	over 500 JD	City	Have a history	1st degree	2	10	8.6	>=7-uncontrolled	96	Don't have any	No other medications	0	No		30	0	0	0	No	No	No	No	Yes	No	No	No	No	No	No	No	No	No	No	No	others (juice,..)	Almost always	Almost never	Almost never	Almost always	Almost always	Almost always	Almost never
107	5	less than 12 years old	Male	21	110	17.4	priamry education	over 500 JD	City	Have a history	1st degree	5	0.5	5.9	<7-controlled	120	Have another disease	Use other medications	0	No		5	1	20	0	No	No	No	No	Yes	No	No	No	No	No	No	No	No	No	No	No	others (juice,..)	Almost always	Almost never	Almost never	Almost always	Almost always	Half of the time	Almost never
109	11	less than 12 years old	Male	30	130	17.8	priamry education	over 500 JD	City	Don't have history	No family history	5	6	8.8	>=7-uncontrolled	122	Don't have any	No other medications	0	No		180	0	0	0	No	Yes	No	Yes	Yes	No	No	No	No	No	No	No	No	No	No	No	others (juice,..)	Almost never	Almost always	Almost always	Almost always	Almost never	Almost never	Almost never
112	8	less than 12 years old	Male	22	121	15	university and higher education	over 500 JD	City	Don't have history	No family history	8	0.4	12.8	>=7-uncontrolled	166	Have another disease	No other medications	0	No		36	1	0	1	No	No	No	No	Yes	No	No	No	No	No	No	No	No	No	No	No	others (juice,..)	Almost never	Almost never	Almost never	Almost always	Half of the time	Almost never	Sometimes
113	13	more than 12 years old	Male	50	160	19.5	university and higher education	over 500 JD	City	Don't have history	No family history	8	5	7.4	>=7-uncontrolled	54	Don't have any	No other medications	0	No		48	0	0	0	No	No	No	No	Yes	No	No	No	No	No	No	No	No	No	No	No	others (juice,..)	Half of time	Almost always	Almost always	Almost always	Most of the time	Sometimes	Almost never
114	12	more than 12 years old	Male	40	132	23	priamry education	over 500 JD	City	Don't have history	No family history	9	3	15	>=7-uncontrolled	149	Don't have any	No other medications	1	Yes	unknown	1	1	0	1	Yes	No	No	Yes	No	No	No	No	No	No	No	No	No	No	No	No	others (juice,..)	Almost never	Almost never	Almost never	Almost always	Almost never	Almost never	Almost never
117	13	more than 12 years old	Male	37	145	17.6	priamry education	under 500 JD	Village	Don't have history	No family history	5	8	12.4	>=7-uncontrolled	226	Don't have any	No other medications	2	Yes	insulin insufficiency or missing	48	2	7	1	No	Yes	No	No	No	No	No	No	No	No	No	No	No	No	No	No	others (juice,..)	Almost never	Almost never	Almost never	Almost always	Almost always	Almost never	Almost never
118	13	more than 12 years old	Male	35	161	13.5	priamry education	over 500 JD	Village	Have a history	2nd degree	12	1	9.5	>=7-uncontrolled	150	Don't have any	No other medications	0	No		12	1	0	0	No	No	No	Yes	No	No	No	No	No	No	No	No	No	No	No	No	others (juice,..)	Almost never	Almost never	Almost never	Almost never	Half of the time	Almost never	Almost never
123	12	more than 12 years old	Male	27	125	17.3	priamry education	under 500 JD	City	Don't have history	No family history	9	3	12.4	>=7-uncontrolled	105	Have another disease	No other medications	4	Yes	insulin insufficiency or missing	80	4	20	4	No	Yes	No	Yes	No	No	No	No	No	No	No	No	No	No	No	No	sweets	Almost never	Almost never	Almost never	Almost always	Almost never	Almost never	Almost never
124	9	less than 12 years old	Male	31	136	16.8	priamry education	over 500 JD	City	Have a history	2nd degree	9	0.5	10	>=7-uncontrolled	77	Don't have any	No other medications	1	Yes	diagnosis	16	1	2	2	No	No	No	No	Yes	No	No	No	No	No	No	No	No	No	No	No	others (juice,..)	Almost never	Almost never	Almost never	Half of the time	Almost always	Almost never	Almost never
126	9	less than 12 years old	Male	40	145	19	priamry education	over 500 JD	City	Have a history	2nd degree	6	3	9.3	>=7-uncontrolled	190	Don't have any	No other medications	0	No		36	0	0	0	No	No	No	No	No	No	No	No	No	No	No	No	Yes	No	Yes	No	others (juice,..)	Almost never	Almost never	Almost never	Almost always	Almost always	Almost never	Almost never
127	13	more than 12 years old	Male	26	135	14.3	priamry education	under 500 JD	Village	Don't have history	No family history	12	0.4	11.2	>=7-uncontrolled	200	Have another disease	Use other medications	0	No		12	0	0	0	No	No	No	Yes	Yes	No	No	No	No	No	No	No	No	No	No	No	others (juice,..)	Almost never	Almost never	Almost never	Half of the time	Almost never	Almost never	Almost never
128	14	more than 12 years old	Male	58	167	20.8	university and higher education	over 500 JD	City	Don't have history	No family history	9	5	6	<7-controlled	100	Don't have any	No other medications	0	No		48	0	0	0	Yes	No	No	Yes	No	No	No	No	No	No	No	No	No	No	No	No	others (juice,..)	Almost never	Almost never	Almost never	Almost never	Almost always	Almost never	Almost never
129	5	less than 12 years old	Male	19	113	14.9	university and higher education	over 500 JD	City	Don't have history	No family history	4	1	6.1	<7-controlled	100	Don't have any	No other medications	0	No		6	0	0	0	No	No	No	No	Yes	No	No	No	No	No	No	No	No	No	Yes	No	sweets	Almost never	Almost never	Almost never	Almost never	Almost always	Almost never	Almost never
131	5	less than 12 years old	Male	20	110	16.5	priamry education	over 500 JD	City	Have a history	1st degree	4	1	8	>=7-uncontrolled	92	Don't have any	No other medications	0	No		12	0	0	0	Yes	No	No	No	No	No	No	No	No	No	No	No	No	No	No	No	others (juice,..)	Almost never	Almost never	Almost never	Almost always	Almost always	Almost never	Almost never
135	7	less than 12 years old	Male	38	135	20.9	university and higher education	under 500 JD	City	Have a history	2nd degree	5	2	12	>=7-uncontrolled	220	Don't have any	No other medications	1	Yes	insulin insufficiency or missing	180	1	0	1	No	No	No	No	No	No	No	No	No	No	No	No	No	No	Yes	No	others (juice,..)	Almost never	Almost never	Almost never	Half of the time	Almost always	Almost never	Almost never
136	10	less than 12 years old	Male	50	150	22.2	university and higher education	over 500 JD	City	Have a history	2nd degree	8	2	7.2	>=7-uncontrolled	120	Don't have any	No other medications	0	No		72	0	0	0	No	Yes	No	No	No	No	No	No	No	No	No	No	No	No	No	No	Eat 15 g of sugar	Sometimes	Almost always	Almost always	Almost always	Almost always	Almost never	Sometimes
137	6	less than 12 years old	Male	24	120	16.7	university and higher education	over 500 JD	City	Have a history	1st degree	1	5	8.6	>=7-uncontrolled	96	Have another disease	Use other medications	0	No		24	0	0	0	Yes	No	No	No	Yes	No	No	No	No	No	No	No	No	No	Yes	No	others (juice,..)	Half of time	Almost never	Almost never	Almost never	Almost always	Almost never	Sometimes
138	7	less than 12 years old	Male	15	120	10.4	priamry education	over 500 JD	City	Have a history	1st degree	1	5.5	11	>=7-uncontrolled	60	Don't have any	No other medications	0	No		24	0	5	1	Yes	No	No	Yes	No	No	No	No	No	No	No	No	No	Yes	No	No	others (juice,..)	Almost never	Almost never	Almost never	Half of the time	Almost always	Almost never	Almost never
139	9	less than 12 years old	Male	35	140	17.9	priamry education	over 500 JD	City	Have a history	2nd degree	2	7	8.4	>=7-uncontrolled	200	Don't have any	No other medications	0	No		3	0	0	0	No	No	No	No	No	No	No	No	No	yes	No	No	No	No	No	No	others (juice,..)	Almost never	Almost never	Almost never	Sometimes	Almost never	Almost never	Almost never
141	2	less than 12 years old	Male	9	80	14.1	priamry education	over 500 JD	City	Don't have history	No family history	1	0.3	7.8	>=7-uncontrolled	212	Have another disease	No other medications	1	Yes	diagnosis	96	1	0	0	Yes	Yes	No	No	No	No	No	No	No	No	No	No	No	No	No	No	others (juice,..)	Almost never	Almost never	Almost never	Almost always	Almost always	Almost never	Sometimes
143	13	more than 12 years old	Male	55	167	19.7	university and higher education	over 500 JD	City	Don't have history	No family history	10	3	5.6	<7-controlled	105	Don't have any	No other medications	0	No		6	0	0	0	No	No	No	No	Yes	No	No	No	No	No	No	No	No	No	No	No	others (juice,..)	Almost always	Sometimes	Sometimes	Sometimes	Almost always	Almost never	Almost never
144	8	less than 12 years old	Male	30	135	16.5	priamry education	over 500 JD	City	Have a history	2nd degree	3	4.5	6.2	<7-controlled	107	Don't have any	No other medications	0	No		48	0	0	0	No	No	No	No	Yes	No	No	No	No	No	No	No	No	No	No	No	others (juice,..)	Almost always	Almost always	Almost always	Almost always	Almost always	Sometimes	Sometimes
147	14	more than 12 years old	Male	49	155	20.4	priamry education	under 500 JD	Village	Have a history	1st degree	11	3	11	>=7-uncontrolled	100	Don't have any	No other medications	0	No		48	0	0	0	No	No	No	Yes	No	No	No	No	No	No	No	No	No	No	No	No	others (juice,..)	Almost never	Almost never	Almost never	Sometimes	Half of the time	Almost never	Almost never
150	15	more than 12 years old	Male	58	160	22.7	university and higher education	over 500 JD	City	Don't have history	No family history	13	1.5	11	>=7-uncontrolled	125	Have another disease	No other medications	0	No		3	0	0	0	No	Yes	No	Yes	Yes	No	No	No	No	No	No	No	No	No	No	No	Eat 15 g of sugar	Almost never	Almost never	Almost never	Almost always	Almost always	Almost always	Almost never
[truncated: 58 more columns]
